# Supplementary material for: A Modified Technique for Transcatheter Pulmonary Valve Implantation of SAPIEN 3 Valves in Large Right Ventricular Outflow Tract: A Matched Comparison Study
Source: J Clin Med. 2023 Dec 13;12(24):7656. doi: 10.3390/jcm12247656 (PMC10743789; doi:10.3390/jcm12247656)
Supplement: Supplementary file 1 [file jcm-12-07656-s001.zip]

Archive with 1 entries (1 files):
- jcm-2699041-supplementary.pdf
